# Supplementary material for: Intracranial Flow Velocity Quantification Using Non-Contrast Four-Dimensional Flow MRI: A Prospective Comparative Study with Transcranial Doppler Ultrasound
Source: Diagnostics (Basel). 2021 Dec 23;12(1):23. doi: 10.3390/diagnostics12010023 (PMC8774649; doi:10.3390/diagnostics12010023)
Supplement: Supplementary file 1 [file diagnostics-12-00023-s001.zip]

Archive with 3 entries (3 files):
- Supplementary Zip/Supplementary video (a).avi
- Supplementary Zip/Supplementary video (b).avi
- Supplementary Zip/Supplementary video (c).avi
